# Supplementary material for: Identification of Notch pathway-related biomarkers in patients with idiopathic pulmonary fibrosis
Source: PLoS One. 2026 Jan 2;21(1):e0339287. doi: 10.1371/journal.pone.0339287 (PMC12758733; doi:10.1371/journal.pone.0339287)
Supplement: S1 Table — (XLSX) [file pone.0339287.s001.xlsx]

## Sheet: Sheet1
search_term	match_term	match_type	gene	drug	interaction_types	sources	pmids
IL4	IL4	Definite	IL4	TEPOXALIN		TTD
IL4	IL4	Definite	IL4	ASPIRIN		PharmGKB	20921925
IL4	IL4	Definite	IL4	PASCOLIZUMAB	inhibitor	ChemblInteractions|TTD	12296858
IL4	IL4	Definite	IL4	ROMILKIMAB		TTD
GATA2	GATA2	Definite	GATA2	AZACITIDINE		NCI	12706120
GATA2	GATA2	Definite	GATA2	BORTEZOMIB		JAX-CKB|CIViC	22541434
GATA2	GATA2	Definite	GATA2	FASUDIL		JAX-CKB|CIViC	22541434
GATA2	GATA2	Definite	GATA2	EPOETIN ALFA		NCI	8677751|9028967
NBEA	NBEA	Definite	NBEA	METFORMIN		PharmGKB	29650774
